# Supplementary material for: Impact of Activation Conditions on the Electrochemical Performance of Rice Straw Biochar for Supercapacitor Electrodes
Source: Molecules. 2025 Jan 31;30(3):632. doi: 10.3390/molecules30030632 (PMC11820247; doi:10.3390/molecules30030632)
Supplement: Supplementary file 1 [file molecules-30-00632-s001.zip]

Archive with 1 entries (1 files):
- molecules-3432180-supplementary.pdf
